# Supplementary material for: The Effect of Adjuvant Chemotherapy on Localized Extraskeletal Osteosarcoma: A Systematic Review
Source: Cancers (Basel). 2022 May 23;14(10):2559. doi: 10.3390/cancers14102559 (PMC9139294; doi:10.3390/cancers14102559)
Supplement: Supplementary file 1 [file cancers-14-02559-s001.zip]

Archive with 1 entries (1 files):
- cancers-1718072-supplementary.pdf
